# Supplementary material for: ﻿Two new species of Rubus L. (Rosaceae) from the western Andes of Ecuador
Source: PhytoKeys. 2021 Dec 20;187:141–59. doi: 10.3897/phytokeys.187.76963 (PMC8712496; doi:10.3897/phytokeys.187.76963)
Supplement: XML Treatment for Rubus maquipucunensis [file phytokeys.187.76963-treatment2.xml]

<!DOCTYPE tp:taxon-treatment
  PUBLIC "-//TaxonX//DTD Taxonomic Treatment Publishing DTD v0 20100105//EN" "tax-treatment-NSO.dtd">
<tp:taxon-treatment xmlns:tp="http://www.plazi.org/taxpub"><tp:treatment-meta><kwd-group><label>Taxon classification</label><kwd>
              <named-content content-type="kingdom">Plantae</named-content>
            </kwd><kwd>
              <named-content content-type="order">Rosales</named-content>
            </kwd><kwd>
              <named-content content-type="family">Rosaceae</named-content>
            </kwd></kwd-group><mixed-citation publication-type="journal"><person-group><name><surname>Espinel-Ortiz</surname><given-names>David A.</given-names></name><name><surname>Romoleroux</surname><given-names>Katya</given-names></name></person-group><article-title>﻿Two new species of <italic><tp:taxon-name><tp:taxon-name-part taxon-name-part-type="genus" reg="Rubus">Rubus</tp:taxon-name-part></tp:taxon-name></italic> L. (<tp:taxon-name><tp:taxon-name-part taxon-name-part-type="family">Rosaceae</tp:taxon-name-part></tp:taxon-name>) from the western Andes of Ecuador</article-title><source>PhytoKeys</source><day>20</day><month>12</month><year>2021</year><volume>187</volume><fpage>141</fpage><lpage>159</lpage><pub-id pub-id-type="doi">10.3897/phytokeys.187.76963</pub-id></mixed-citation></tp:treatment-meta><tp:nomenclature><label>﻿</label><tp:taxon-name>
            <object-id xmlns:xlink="http://www.w3.org/1999/xlink" content-type="arpha" xlink:type="simple">48E1D568-6448-5B4D-AFFB-C861F4DE4B3A</object-id>
            <tp:taxon-name-part taxon-name-part-type="genus" reg="Rubus">Rubus</tp:taxon-name-part>
            <tp:taxon-name-part taxon-name-part-type="species" reg="maquipucunensis">maquipucunensis</tp:taxon-name-part>
            <object-id xmlns:xlink="http://www.w3.org/1999/xlink" content-type="ipni" xlink:type="simple">urn:lsid:ipni.org:names:77234525-1</object-id>
          </tp:taxon-name><tp:taxon-authority>Espinel-Ortiz &amp; Romol.</tp:taxon-authority><tp:taxon-status xmlns:xlink="http://www.w3.org/1999/xlink" xlink:type="simple">sp. nov.</tp:taxon-status><xref ref-type="fig" rid="F5">Figs 5</xref><xref ref-type="fig" rid="F6">, 6</xref><xref ref-type="fig" rid="F7">, 7</xref></tp:nomenclature><tp:treatment-sec sec-type="diagnosis" id="SECID0E6NAE"><title>Diagnosis.</title><p><italic><tp:taxon-name><tp:taxon-name-part taxon-name-part-type="genus" reg="Rubus">Rubus</tp:taxon-name-part><tp:taxon-name-part taxon-name-part-type="species" reg="maquipucunensis">maquipucunensis</tp:taxon-name-part></tp:taxon-name></italic> is characterised by its villous to villous-hispid branches, trifoliate leaves with broadly elliptic or broadly ovate to elliptic leaflets, long inflorescences (22.6–59.4 cm long), flowers with fuchsia or pink petals and fuchsia filaments, and fruits with big drupelets (4.0–6.1 × 3.1–5.4 mm).</p><fig id="F5" position="float" orientation="portrait"><object-id xmlns:xlink="http://www.w3.org/1999/xlink" content-type="doi" xlink:type="simple">10.3897/phytokeys.187.76963.figure5</object-id><object-id xmlns:xlink="http://www.w3.org/1999/xlink" content-type="arpha" xlink:type="simple">FC3678A8-D8EE-57C8-A624-AEB581705DCB</object-id><label>Figure 5.</label><caption><p><italic><tp:taxon-name><tp:taxon-name-part taxon-name-part-type="genus" reg="Rubus">Rubus</tp:taxon-name-part><tp:taxon-name-part taxon-name-part-type="species" reg="maquipucunensis">maquipucunensis</tp:taxon-name-part></tp:taxon-name></italic> D.A. Espinel-Ortiz &amp; Romol. <bold>A</bold> vine <bold>B</bold> scandent shrub <bold>C</bold> vine branch <bold>D</bold> shrub branch and stipule <bold>E</bold> vine leaf adaxial surface <bold>F</bold> shrub leaf adaxial surface <bold>G</bold> vine leaf abaxial surface <bold>H</bold> shrub abaxial surface <bold>I</bold> leaf border <bold>J</bold> inflorescence <bold>K</bold> pedicel <bold>L</bold> flower and sepal adaxial surface <bold>M</bold> sepal abaxial surface <bold>N</bold> fruit. (<bold>A–I</bold> based on D. Espinel-Ortiz, C. Restrepo &amp; A. Sanguano 275 (QCA), <bold>J</bold> based on D. Espinel-Ortiz, C. Restrepo &amp; A. Sanguano 269 (HUTI) <bold>L–N</bold> based on D. Espinel-Ortiz, C. Restrepo &amp; A. Sanguano 269 (QCA)). Illustrations by Carla Rodríguez.</p></caption><graphic xmlns:xlink="http://www.w3.org/1999/xlink" xlink:href="phytokeys-187-141-g005.jpg" position="float" orientation="portrait" xlink:type="simple" id="oo_625472.jpg"><uri content-type="original_file" xlink:type="simple">https://binary.pensoft.net/fig/625472</uri></graphic></fig></tp:treatment-sec><tp:treatment-sec sec-type="material" id="SECID0EKQAE"><title>Type.</title><p><bold>Ecuador. Pichincha</bold>: cantón Quito, parroquia Nanegal, in front of the Ecological Reserve Maquipucuna entrance, <named-content xmlns:xlink="http://www.w3.org/1999/xlink" content-type="dwc:verbatimCoordinates" xlink:type="simple"><named-content content-type="geo-json" specific-use="{&#34;type&#34;:&#34;Point&#34;,&#34;coordinates&#34;:[-78.629067,-0.124283]}" id="NCID0EVQAE" xlink:type="simple">00°07.457'S, 78°37.744'W</named-content></named-content>, 1278 m, 11 Feb 2021 (fl, fr), <italic>D. Espinel-Ortiz</italic>, <italic>C. Restrepo &amp; A. Sanguano 269</italic> (holotype: QCA (QCA-243282 and QCA-7010670 to QCA-7010679); isotypes: HA, HUTI, LOJA, Q, QCNE).</p><fig id="F6" position="float" orientation="portrait"><object-id xmlns:xlink="http://www.w3.org/1999/xlink" content-type="doi" xlink:type="simple">10.3897/phytokeys.187.76963.figure6</object-id><object-id xmlns:xlink="http://www.w3.org/1999/xlink" content-type="arpha" xlink:type="simple">A0D9A957-24F9-54C6-AF3B-7C112626BC8F</object-id><label>Figure 6.</label><caption><p><italic><tp:taxon-name><tp:taxon-name-part taxon-name-part-type="genus" reg="Rubus">Rubus</tp:taxon-name-part><tp:taxon-name-part taxon-name-part-type="species" reg="maquipucunensis">maquipucunensis</tp:taxon-name-part></tp:taxon-name></italic> D.A. Espinel-Ortiz &amp; Romol. <bold>A</bold> vine <bold>B</bold> scandent shrub and inflorescence <bold>C</bold> leaf abaxial surface <bold>D</bold> immature fruits <bold>E</bold> mature fruits <bold>F</bold> flower. Photos by Camilo Restrepo (<bold>A–C, E–F</bold>) and David A. Espinel-Ortiz (<bold>D</bold>).</p></caption><graphic xmlns:xlink="http://www.w3.org/1999/xlink" xlink:href="phytokeys-187-141-g006.jpg" position="float" orientation="portrait" xlink:type="simple" id="oo_625473.jpg"><uri content-type="original_file" xlink:type="simple">https://binary.pensoft.net/fig/625473</uri></graphic></fig></tp:treatment-sec><tp:treatment-sec sec-type="description" id="SECID0EGSAE"><title>Description.</title><p><bold>Woody vine</bold> growing up to 20 m long, or <bold>climbing shrub</bold>. <bold>Branches</bold> obtuse-angled to slightly terete, woody, green to brown, densely villous to villous-hirsute, 2.0–12.1 mm diam., with scattered subsessile glands; unarmed or with 3–19 prickles (per total area of 5 cm long of the branch), gradually narrowed from a broad base, curved at the apex, 1.0–3.1 × 1.5–5.4 mm, glabrous. <bold>Stipules</bold> subulate, 3.9–9.2 × 0.1–0.3 mm, chartaceous, villous, with scattered sessile and subsessile glands. <bold>Petioles</bold> 3.8–10.4 cm long, villous, with (1–) 11–23 (–27) curved prickles 0.5–3.0 × 1.0–4.6 mm; lateral petiolules (3.6–) 9.1–13.8 mm long, unarmed or with up to 9 curved prickles 0.1–0.9 × 0.3–1.4 mm; terminal petiolules (2.3–) 3.6–5.3 cm long, with (4–) 18–35 curved prickles 1.0–2.0 × 0.8–3.6 mm. <bold>Leaves</bold> trifoliate; leaflets broadly elliptic or broadly ovate to elliptic, base rounded to obtuse or slightly subcordate, apex cuspidate to abruptly acute, margin serrate, lateral leaflets (5.4–) 7.5–12.5 (–17.1) × (3.4–) 4.1–9.2 (–12.2) cm, terminal leaflet (6.5–) 9.2–14.5 (–18.5) × (2.9–) 4.7–10.1 (–14.3) cm, chartaceous, with (7–) 11–16 (–18) secondary veins; adaxial surface villous-hirsute on primary and secondary veins with scattered short strigose hairs, or villous-hirsute in the midvein and sparsely adpressed villous in the veins; with subsessile and sessile glands, unarmed; abaxial surface sparsely villous and pilose on veins, or villous on veins and leaf blade with scattered subsessile glands, and (2–) 6–18 (–22) prickles on the primary vein, gradually narrowed from a broad base, straight to curved at the apex, 0.3–1.3 × 0.3–1.9 mm, glabrous. <bold>Inflorescences</bold> lax, compound, terminal cymes, 36–196-flowered, 22.6–59.4 cm long, with simple or trifoliate leaves below; peduncles terete, slightly light gold, 4.7–36.7 mm long, shortly lanate, with scattered sessile glands, unarmed or with 1–17 prickles, gradually narrowed from a broad base, straight to curved at the apex, 0.1–1.0 × 0.1–1.4 mm, glabrous; pedicels terete, slightly light gold, shortly lanate, 5.7–11.9 (–15.3) mm long, eglandular, unarmed. <bold>Flowers</bold> 14.2–22.6 mm diam.; sepals 5, broadly ovate to broadly elliptic, apex deeply mucronate, margin entire, 3.6–5.6 × 2.9–4.7 mm, tawny brown to ochre, acrescent; adaxial surface deeply concave, pannose, eglandular, unarmed; abaxial surface deeply convex, shortly lanate, and pannose on the margins and towards the apex, eglandular, unarmed; petals 5, broadly obovate, margin entire or erose, 5.6–11.6 × 5.2–10.1 mm, fuchsia when opening, completely pink or white with pink borders when fully opened, glabrous, eglandular, adaxial surface straight to concave, abaxial surface straight to convex; stamens with anthers glabrous, filaments fuchsia, glabrous; pistils, stigmas and styles glabrous, ovaries pilose. <bold>Fruits</bold> green to dark red when immature, and black at maturity, ovoid-globose, 11.0–14.8 × 12.1–15.6 mm (when fresh); drupelets 14–32 per receptacle, 4.0–6.1 × 3.1–5.4 mm (when fresh), pilose towards the base and apex.</p><fig id="F7" position="float" orientation="portrait"><object-id xmlns:xlink="http://www.w3.org/1999/xlink" content-type="doi" xlink:type="simple">10.3897/phytokeys.187.76963.figure7</object-id><object-id xmlns:xlink="http://www.w3.org/1999/xlink" content-type="arpha" xlink:type="simple">2902258A-075F-5BB5-88C9-832277166A16</object-id><label>Figure 7.</label><caption><p><italic><tp:taxon-name><tp:taxon-name-part taxon-name-part-type="genus" reg="Rubus">Rubus</tp:taxon-name-part><tp:taxon-name-part taxon-name-part-type="species" reg="maquipucunensis">maquipucunensis</tp:taxon-name-part></tp:taxon-name></italic> D.A. Espinel-Ortiz &amp; Romol. Holotype collection D.A. Espinel-Ortiz, C. Restrepo &amp; A. Sanguano 269 (QCA) <bold>A</bold> vine QCA243282 <bold>B</bold> climbing shrub QCA7010670 <bold>C</bold> inflorescence QCA7010674 <bold>D</bold> infructescence QCA7010672.</p></caption><graphic xmlns:xlink="http://www.w3.org/1999/xlink" xlink:href="phytokeys-187-141-g007.jpg" position="float" orientation="portrait" xlink:type="simple" id="oo_625474.jpg"><uri content-type="original_file" xlink:type="simple">https://binary.pensoft.net/fig/625474</uri></graphic></fig></tp:treatment-sec><tp:treatment-sec sec-type="material" id="SECID0E5TAE"><title>Additional specimens examined (Paratypes).</title><p><bold>Ecuador. – Santo Domingo de los Tsáchilas</bold>: Old road along Chiriboga, Quito-Santo Domingo, 1275 m, 08 April 1984 (fl), <italic>C.H. Dodson &amp; M. Thurston 14195</italic> (MO (MO-1559904)); old road San Juan-Chiriboga, km 60–70, <named-content xmlns:xlink="http://www.w3.org/1999/xlink" content-type="dwc:verbatimCoordinates" xlink:type="simple"><named-content content-type="geo-json" specific-use="{&#34;type&#34;:&#34;Point&#34;,&#34;coordinates&#34;:[-78.833333,-0.283333]}" id="NCID0ELUAE" xlink:type="simple">00°17.000'S, 78°50.000'W</named-content></named-content>, 1000–1500 m, 09 Jan 1993 (fl), <italic>K. Romoleroux &amp; A. Freire 1514</italic> (QCA (QCA-92036), QCNE (QCNE-77110)). – <bold>Pichincha</bold>: Near San Florencio, growing in subandes, 1889 (fl), <italic>A. Sodiro 410</italic>? (Q (Q-3613)); Ecological Reserve Maquipucuna, edge of pasture in secondary rainforest, trail from Hacienda El Carmen to Hacienda Esparragos, ca. 6 km airline SE of Nanegal, <named-content xmlns:xlink="http://www.w3.org/1999/xlink" content-type="dwc:verbatimCoordinates" xlink:type="simple"><named-content content-type="geo-json" specific-use="{&#34;type&#34;:&#34;Point&#34;,&#34;coordinates&#34;:[-78.633333,0.125000]}" id="NCID0EZUAE" xlink:type="simple">00°07.500'N, 78°38.000'W</named-content></named-content>, ca. 1300 m, 11 Sep 1989 (fl, fr), <italic>G. Webster</italic>, <italic>K. Bainard &amp; R. Schilling 27403</italic> (DAV (DAV-331349 and DAV-331350), QCA (QCA-91821), QCNE (QCNE-44060)); Ecological Reserve Maquipucuna, secondary rainforest, trail from Hacienda Esparragos to Cerro de Sosa, ca. 5 km airline SE of Nanegal, <named-content xmlns:xlink="http://www.w3.org/1999/xlink" content-type="dwc:verbatimCoordinates" xlink:type="simple"><named-content content-type="geo-json" specific-use="{&#34;type&#34;:&#34;Point&#34;,&#34;coordinates&#34;:[-78.633333,0.116667]}" id="NCID0EFVAE" xlink:type="simple">00°07.000'N, 78°38.000'W</named-content></named-content>, 1400–1500 m, 18 Sep 1989 (fr), <italic>G. Webster &amp; M. Rios 27716</italic> (DAV (DAV-331334), QCA (QCA-91761)); Ecological Reserve Maquipucuna, disturbed rainforest along Quebrada de la Cal, 4 km airline SE of Nanegal, <named-content xmlns:xlink="http://www.w3.org/1999/xlink" content-type="dwc:verbatimCoordinates" xlink:type="simple"><named-content content-type="geo-json" specific-use="{&#34;type&#34;:&#34;Point&#34;,&#34;coordinates&#34;:[-78.633333,0.125000]}" id="NCID0EPVAE" xlink:type="simple">00°07.500'N, 78°38.000'W</named-content></named-content>, 1250 m, 20 Jul 1990 (fl, fr), <italic>G. Webster &amp; B. Castro 28351</italic> (DAV (DAV-331347 and DAV-331348), QCNE (QCNE-44101)); Ecological Reserve Maquipucuna, Maquipucuna mountains, Cerro Sosa, primary rainforest, <named-content xmlns:xlink="http://www.w3.org/1999/xlink" content-type="dwc:verbatimCoordinates" xlink:type="simple"><named-content content-type="geo-json" specific-use="{&#34;type&#34;:&#34;Point&#34;,&#34;coordinates&#34;:[-78.616667,0.091667]}" id="NCID0EZVAE" xlink:type="simple">00°05.500'N, 78°37.000'W</named-content></named-content>, 1725 m, 03 Jul 1991 (fl), <italic>G. Webster</italic>, <italic>B. Castro &amp; N. McCarten 28693</italic> (DAV (DAV-331346)); Ecological Reserve Maquipucuna, trail S from Hacienda El Carmen, secondary rainforest, <named-content xmlns:xlink="http://www.w3.org/1999/xlink" content-type="dwc:verbatimCoordinates" xlink:type="simple"><named-content content-type="geo-json" specific-use="{&#34;type&#34;:&#34;Point&#34;,&#34;coordinates&#34;:[-78.650000,0.116667]}" id="NCID0EFWAE" xlink:type="simple">00°07.000'N, 78°39.000'W</named-content></named-content>, 1300 m, 06 Jul 1992 (fl), <italic>G. Webster &amp; UREP participants 29038</italic> (DAV (DAV-331345), QCNE (QCNE-81119)); Ecological Reserve Maquipucuna, disturbed rainforest along trail from guava plantation to Alambí river, <named-content xmlns:xlink="http://www.w3.org/1999/xlink" content-type="dwc:verbatimCoordinates" xlink:type="simple"><named-content content-type="geo-json" specific-use="{&#34;type&#34;:&#34;Point&#34;,&#34;coordinates&#34;:[-78.633333,0.121667]}" id="NCID0EPWAE" xlink:type="simple">00°07.300'N, 78°38.000'W</named-content></named-content>, 1300–1400 m, 10 Jul 1992 (fl), <italic>G. Webster &amp; R. Rhode 29284</italic> (DAV (DAV-331351), QCA (QCA-92244), QCNE (QCNE-75592)); same locality as for preceding, 1200–1400 m, 12 Jul 1992 (fl), <italic>P. Delprete &amp; G. Webster 6073</italic> (QCA (QCA-240552)); Ecological Reserve Maquipucuna, trail to Cerro Montecristi, <named-content xmlns:xlink="http://www.w3.org/1999/xlink" content-type="dwc:verbatimCoordinates" xlink:type="simple"><named-content content-type="geo-json" specific-use="{&#34;type&#34;:&#34;Point&#34;,&#34;coordinates&#34;:[-78.566667,0.117833]}" id="NCID0E2WAE" xlink:type="simple">00°07,070'N, 78°34,000W</named-content></named-content>, 1700 m, 06 Nov 1999 (fl, fr), <italic>C.E. Cerón</italic>, <italic>R. Arcos</italic>, <italic>C. Sevilla &amp; A. Mosquera 39731</italic> (QAP (QAP-28345)); Ecological Reserve Maquipucuna, disturbed rainforest along “Autoguiado’’ trail, <named-content xmlns:xlink="http://www.w3.org/1999/xlink" content-type="dwc:verbatimCoordinates" xlink:type="simple"><named-content content-type="geo-json" specific-use="{&#34;type&#34;:&#34;Point&#34;,&#34;coordinates&#34;:[-78.629017,0.122350]}" id="NCID0EJXAE" xlink:type="simple">00°07.341'N, 78°37.741'W</named-content></named-content>, 1258 m, 01 Sep 2020, <italic>D. Espinel-Ortiz</italic>, <italic>E. Bastidas-León &amp; C. Restrepo 239</italic> (QCA (QCA-243392 and QCA-7010699)); same locality as for preceding, <named-content xmlns:xlink="http://www.w3.org/1999/xlink" content-type="dwc:verbatimCoordinates" xlink:type="simple"><named-content content-type="geo-json" specific-use="{&#34;type&#34;:&#34;Point&#34;,&#34;coordinates&#34;:[-78.629733,0.121567]}" id="NCID0EVXAE" xlink:type="simple">00°07.294'N, 78°37.784'W</named-content></named-content>, 1326 m, 11 Feb 2021 (fl), <italic>D. Espinel-Ortiz</italic>, <italic>C. Restrepo &amp; A. Sanguano 273</italic> (HUTI, QCA (QCA-243371 and QCA-7010694)); Ecological Reserve Maquipucuna, trail to the river after orchid field, <named-content xmlns:xlink="http://www.w3.org/1999/xlink" content-type="dwc:verbatimCoordinates" xlink:type="simple"><named-content content-type="geo-json" specific-use="{&#34;type&#34;:&#34;Point&#34;,&#34;coordinates&#34;:[-78.631483,0.124150]}" id="NCID0EBYAE" xlink:type="simple">00°07.449'N, 78°37.889'W</named-content></named-content>, 1280 m, 11 Feb 2021, <italic>D. Espinel-Ortiz</italic>, <italic>C. Restrepo &amp; A. Sanguano 270</italic> (QCA (QCA-243372 and QCA-7010695)); Ecological Reserve Maquipucuna, trail to the river, <named-content xmlns:xlink="http://www.w3.org/1999/xlink" content-type="dwc:verbatimCoordinates" xlink:type="simple"><named-content content-type="geo-json" specific-use="{&#34;type&#34;:&#34;Point&#34;,&#34;coordinates&#34;:[-78.635967,0.122500]}" id="NCID0ENYAE" xlink:type="simple"><italic>00°07.350</italic>'<italic>N</italic>, <italic>78°38.158</italic>'<italic>W</italic></named-content></named-content>, 1249 m, 11 Feb 2021, <italic>D. Espinel-Ortiz</italic>, <italic>C. Restrepo &amp; A. Sanguano 271</italic> (QCA (QCA-243374)); same locality as for preceding, <named-content xmlns:xlink="http://www.w3.org/1999/xlink" content-type="dwc:verbatimCoordinates" xlink:type="simple"><named-content content-type="geo-json" specific-use="{&#34;type&#34;:&#34;Point&#34;,&#34;coordinates&#34;:[-78.637433,0.123650]}" id="NCID0EAZAE" xlink:type="simple">00°07.419'N, 78°38.246'W</named-content></named-content>, 1273 m, 11 Feb 2021, <italic>D. Espinel-Ortiz</italic>, <italic>C. Restrepo &amp; A. Sanguano 272</italic> (HA, QCA (QCA-243373 and QCA-7010696)); Marianitas ca. 3 km after the bridge over river Alambí, road to Ecological Reserve Maquipucuna, <named-content xmlns:xlink="http://www.w3.org/1999/xlink" content-type="dwc:verbatimCoordinates" xlink:type="simple"><named-content content-type="geo-json" specific-use="{&#34;type&#34;:&#34;Point&#34;,&#34;coordinates&#34;:[78.646833,0.124433]}" id="NCID0EMZAE" xlink:type="simple">00°07.466'N, 78°38.810'</named-content></named-content>W, 1239 m, 22 Feb 2021, <italic>D. Espinel-Ortiz</italic>, <italic>C. Restrepo &amp; A. Sanguano 275</italic> (QCA (QCA-243375, QCA-7010697 and QCA-7010698)); same collection data as for holotype, 18 May 2021 (fl), <italic>D. Espinel-Ortiz</italic>, <italic>Restrepo C. &amp; O. Tejada 277</italic> (QCA (QCA-243370)).</p></tp:treatment-sec><tp:treatment-sec sec-type="distribution" id="SECID0EZZAE"><title>Distribution.</title><p><italic><tp:taxon-name><tp:taxon-name-part taxon-name-part-type="genus" reg="Rubus">Rubus</tp:taxon-name-part><tp:taxon-name-part taxon-name-part-type="species" reg="maquipucunensis">maquipucunensis</tp:taxon-name-part></tp:taxon-name></italic> is distributed in the north of the Ecuadorian Western-Cordillera from 1000 to 1725 m a.s.l., in the provinces of Pichincha and Santo Domingo de los Tsáchilas (Fig. <xref ref-type="fig" rid="F4">4</xref>).</p></tp:treatment-sec><tp:treatment-sec sec-type="ecology" id="SECID0EO1AE"><title>Ecology.</title><p>This species occurs in Chocó Andino rainforests dominated by trees, shrubs, and vines, and also in nearby disturbed areas. <italic><tp:taxon-name><tp:taxon-name-part taxon-name-part-type="genus" reg="Rubus">Rubus</tp:taxon-name-part><tp:taxon-name-part taxon-name-part-type="species" reg="maquipucunensis">maquipucunensis</tp:taxon-name-part></tp:taxon-name></italic> can be found living in sympatry with <italic><tp:taxon-name><tp:taxon-name-part taxon-name-part-type="genus" reg="Rubus">Rubus</tp:taxon-name-part><tp:taxon-name-part taxon-name-part-type="species" reg="urticifolius">urticifolius</tp:taxon-name-part></tp:taxon-name></italic>. As branches grow older, they become glabrescent and lose prickles. Also, young leaves or leaves of juvenile individuals are significantly smaller and may seem different than the mature leaves. Flowering and fruiting branches grow at the top of the plant where more light is available, and it takes more than 15 days for the flowers to bloom. Flowering and fruiting collections dated from January, February, April, May, July, September and November.</p></tp:treatment-sec><tp:treatment-sec sec-type="etymology" id="SECID0EK2AE"><title>Etymology.</title><p>The specific epithet honours the Ecological Reserve Maquipucuna (“Mano amiga” or “Friendly hand” in Kichwa) where a high number of samples were collected, and where this species is protected and easily found.</p></tp:treatment-sec><tp:treatment-sec sec-type="Preliminary assessment of conservation status" id="SECID0EP2AE"><title>Preliminary assessment of conservation status.</title><p><italic><tp:taxon-name><tp:taxon-name-part taxon-name-part-type="genus" reg="Rubus">Rubus</tp:taxon-name-part><tp:taxon-name-part taxon-name-part-type="species" reg="maquipucunensis">maquipucunensis</tp:taxon-name-part></tp:taxon-name></italic> is known from three localities of which two are impacted by human activity, including road opening, and the other locality is an Ecological Reserve. Following the <xref ref-type="bibr" rid="B8">IUCN (2019)</xref> guidelines, based on the reduced geographic distribution and altered land use, this species should be categorised as vulnerable (<abbrev xmlns:xlink="http://www.w3.org/1999/xlink" xlink:title="vulnerable" id="ABBRID0EE3AE" xlink:type="simple">VU</abbrev>); at least until other populations are discovered.</p></tp:treatment-sec><tp:treatment-sec sec-type="notes" id="SECID0EI3AE"><title>Notes.</title><p><italic><tp:taxon-name><tp:taxon-name-part taxon-name-part-type="genus" reg="Rubus">Rubus</tp:taxon-name-part><tp:taxon-name-part taxon-name-part-type="species" reg="maquipucunensis">maquipucunensis</tp:taxon-name-part></tp:taxon-name></italic> may resemble <italic><tp:taxon-name><tp:taxon-name-part taxon-name-part-type="genus" reg="Rubus">R.</tp:taxon-name-part><tp:taxon-name-part taxon-name-part-type="species" reg="boliviensis">boliviensis</tp:taxon-name-part></tp:taxon-name></italic> by its habit and flowers, and <italic><tp:taxon-name><tp:taxon-name-part taxon-name-part-type="genus" reg="Rubus">R.</tp:taxon-name-part><tp:taxon-name-part taxon-name-part-type="species" reg="floribundus">floribundus</tp:taxon-name-part></tp:taxon-name></italic> by its habit and inflorescences, but differs from both species by its villous to villous-hirsute branches, in contrast with the pannose, pilose or puberulent to glabrescent branches of <italic><tp:taxon-name><tp:taxon-name-part taxon-name-part-type="genus" reg="Rubus">R.</tp:taxon-name-part><tp:taxon-name-part taxon-name-part-type="species" reg="boliviensis">boliviensis</tp:taxon-name-part></tp:taxon-name></italic>, and tomentose to glabrescent branches of <italic><tp:taxon-name><tp:taxon-name-part taxon-name-part-type="genus" reg="Rubus">R.</tp:taxon-name-part><tp:taxon-name-part taxon-name-part-type="species" reg="floribundus">floribundus</tp:taxon-name-part></tp:taxon-name></italic>. Moreover, <italic><tp:taxon-name><tp:taxon-name-part taxon-name-part-type="genus" reg="Rubus">R.</tp:taxon-name-part><tp:taxon-name-part taxon-name-part-type="species" reg="maquipucunensis">maquipucunensis</tp:taxon-name-part></tp:taxon-name></italic> has trifoliate leaves with broadly elliptic or broadly ovate to elliptic leaflets while <italic><tp:taxon-name><tp:taxon-name-part taxon-name-part-type="genus" reg="Rubus">R.</tp:taxon-name-part><tp:taxon-name-part taxon-name-part-type="species" reg="boliviensis">boliviensis</tp:taxon-name-part></tp:taxon-name></italic> and <italic><tp:taxon-name><tp:taxon-name-part taxon-name-part-type="genus" reg="Rubus">R.</tp:taxon-name-part><tp:taxon-name-part taxon-name-part-type="species" reg="floribundus">floribundus</tp:taxon-name-part></tp:taxon-name></italic> have 5-foliolate leaves with ovate-elliptic leaflets. Furthermore, <italic><tp:taxon-name><tp:taxon-name-part taxon-name-part-type="genus" reg="Rubus">R.</tp:taxon-name-part><tp:taxon-name-part taxon-name-part-type="species" reg="maquipucunensis">maquipucunensis</tp:taxon-name-part></tp:taxon-name></italic> has fruits with fewer (14–32) and bigger (4.0–6.1 × 3.1–5.4 mm) drupelets while <italic><tp:taxon-name><tp:taxon-name-part taxon-name-part-type="genus" reg="Rubus">R.</tp:taxon-name-part><tp:taxon-name-part taxon-name-part-type="species" reg="boliviensis">boliviensis</tp:taxon-name-part></tp:taxon-name></italic> and <italic><tp:taxon-name><tp:taxon-name-part taxon-name-part-type="genus" reg="Rubus">R.</tp:taxon-name-part><tp:taxon-name-part taxon-name-part-type="species" reg="floribundus">floribundus</tp:taxon-name-part></tp:taxon-name></italic> have fruits with more (20–50 in <italic><tp:taxon-name><tp:taxon-name-part taxon-name-part-type="genus" reg="Rubus">R.</tp:taxon-name-part><tp:taxon-name-part taxon-name-part-type="species" reg="boliviensis">boliviensis</tp:taxon-name-part></tp:taxon-name></italic>, and 40–50 in <italic><tp:taxon-name><tp:taxon-name-part taxon-name-part-type="genus" reg="Rubus">R.</tp:taxon-name-part><tp:taxon-name-part taxon-name-part-type="species" reg="floribundus">floribundus</tp:taxon-name-part></tp:taxon-name></italic>) and smaller (2.0–3.0 × 2.0–3.0 mm in <italic><tp:taxon-name><tp:taxon-name-part taxon-name-part-type="genus" reg="Rubus">R.</tp:taxon-name-part><tp:taxon-name-part taxon-name-part-type="species" reg="boliviensis">boliviensis</tp:taxon-name-part></tp:taxon-name></italic>, and 2.5–4.0 × 2.0–3.0 in <italic><tp:taxon-name><tp:taxon-name-part taxon-name-part-type="genus" reg="Rubus">R.</tp:taxon-name-part><tp:taxon-name-part taxon-name-part-type="species" reg="floribundus">floribundus</tp:taxon-name-part></tp:taxon-name></italic>) drupelets. <italic><tp:taxon-name><tp:taxon-name-part taxon-name-part-type="genus" reg="Rubus">Rubus</tp:taxon-name-part><tp:taxon-name-part taxon-name-part-type="species" reg="maquipucunensis">maquipucunensis</tp:taxon-name-part></tp:taxon-name></italic> resembles <italic><tp:taxon-name><tp:taxon-name-part taxon-name-part-type="genus" reg="Rubus">R.</tp:taxon-name-part><tp:taxon-name-part taxon-name-part-type="species" reg="killipii">killipii</tp:taxon-name-part></tp:taxon-name></italic> by its habit and long inflorescences, but differs by its shortly lanate peduncles and pedicels, and fuchsia to pink petals compared to the pannose peduncles and pedicels, and white petals of the latter. In addition, <italic><tp:taxon-name><tp:taxon-name-part taxon-name-part-type="genus" reg="Rubus">R.</tp:taxon-name-part><tp:taxon-name-part taxon-name-part-type="species" reg="maquipucunensis">maquipucunensis</tp:taxon-name-part></tp:taxon-name></italic> has trifoliolate leaves while <italic><tp:taxon-name><tp:taxon-name-part taxon-name-part-type="genus" reg="Rubus">R.</tp:taxon-name-part><tp:taxon-name-part taxon-name-part-type="species" reg="killipii">killipii</tp:taxon-name-part></tp:taxon-name></italic> has 5-foliolate leaves. As <italic><tp:taxon-name><tp:taxon-name-part taxon-name-part-type="genus" reg="Rubus">R.</tp:taxon-name-part><tp:taxon-name-part taxon-name-part-type="species" reg="killipii">killipii</tp:taxon-name-part></tp:taxon-name></italic> fruits have not been described yet, they cannot be compared with those of <italic><tp:taxon-name><tp:taxon-name-part taxon-name-part-type="genus" reg="Rubus">R.</tp:taxon-name-part><tp:taxon-name-part taxon-name-part-type="species" reg="maquipucunensis">maquipucunensis</tp:taxon-name-part></tp:taxon-name></italic>. <italic><tp:taxon-name><tp:taxon-name-part taxon-name-part-type="genus" reg="Rubus">Rubus</tp:taxon-name-part><tp:taxon-name-part taxon-name-part-type="species" reg="maquipucunensis">maquipucunensis</tp:taxon-name-part></tp:taxon-name></italic> resembles <italic><tp:taxon-name><tp:taxon-name-part taxon-name-part-type="genus" reg="Rubus">R.</tp:taxon-name-part><tp:taxon-name-part taxon-name-part-type="species" reg="selleanus">selleanus</tp:taxon-name-part></tp:taxon-name></italic> Helwig by its trifoliate leaves with broadly elliptic leaflets, but differs by its longer inflorescences (22.61–59.38 cm) compared to the shorter inflorescences (10–13 cm) of the latter. In addition, <italic><tp:taxon-name><tp:taxon-name-part taxon-name-part-type="genus" reg="Rubus">R.</tp:taxon-name-part><tp:taxon-name-part taxon-name-part-type="species" reg="maquipucunensis">maquipucunensis</tp:taxon-name-part></tp:taxon-name></italic> has longer petioles (3.8–10.4 cm), bigger leaflets (7.5–12.5 × 4.1–9.2 cm) and sepals with mucronate apex, while <italic><tp:taxon-name><tp:taxon-name-part taxon-name-part-type="genus" reg="Rubus">R.</tp:taxon-name-part><tp:taxon-name-part taxon-name-part-type="species" reg="selleanus">selleanus</tp:taxon-name-part></tp:taxon-name></italic> has shorter petioles (1.5–3.5 cm), smaller leaflets (6–8 × 5.5–7 cm) and sepals with obtuse apex. Finally, <italic><tp:taxon-name><tp:taxon-name-part taxon-name-part-type="genus" reg="Rubus">R.</tp:taxon-name-part><tp:taxon-name-part taxon-name-part-type="species" reg="maquipucunensis">maquipucunensis</tp:taxon-name-part></tp:taxon-name></italic> is found in Ecuador whereas <italic><tp:taxon-name><tp:taxon-name-part taxon-name-part-type="genus" reg="Rubus">R.</tp:taxon-name-part><tp:taxon-name-part taxon-name-part-type="species" reg="selleanus">selleanus</tp:taxon-name-part></tp:taxon-name></italic> has been recorded only in Hispaniola Island (Haiti and Dominican Republic).</p><sec sec-type="﻿Possible hybrids" id="SECID0EYFAG"><title>﻿Possible hybrids</title></sec></tp:treatment-sec><tp:treatment-sec><!--Section generated to contain objects referenced in tp:taxon-treatment.--><fig id="F4" position="float" orientation="portrait"><object-id xmlns:xlink="http://www.w3.org/1999/xlink" content-type="doi" xlink:type="simple">10.3897/phytokeys.187.76963.figure4</object-id><object-id xmlns:xlink="http://www.w3.org/1999/xlink" content-type="arpha" xlink:type="simple">2C5DFDB6-B1F8-5C63-9C67-5E3874D1928B</object-id><label>Figure 4.</label><caption><p>Distribution map of <italic><tp:taxon-name><tp:taxon-name-part taxon-name-part-type="genus" reg="Rubus">Rubus</tp:taxon-name-part><tp:taxon-name-part taxon-name-part-type="species" reg="maquipucunensis">maquipucunensis</tp:taxon-name-part></tp:taxon-name></italic> (red triangles), and <italic><tp:taxon-name><tp:taxon-name-part taxon-name-part-type="genus" reg="Rubus">R.</tp:taxon-name-part><tp:taxon-name-part taxon-name-part-type="species" reg="longistipularis">longistipularis</tp:taxon-name-part></tp:taxon-name></italic> (black circles) from the western Andes of North Ecuador. Map generated by David A. Espinel-Ortiz.</p></caption><graphic xmlns:xlink="http://www.w3.org/1999/xlink" xlink:href="phytokeys-187-141-g004.jpg" position="float" orientation="portrait" xlink:type="simple" id="oo_625471.jpg"><uri content-type="original_file" xlink:type="simple">https://binary.pensoft.net/fig/625471</uri></graphic></fig></tp:treatment-sec><ref-list><ref id="B8"><mixed-citation xmlns:xlink="http://www.w3.org/1999/xlink" xlink:type="simple"><institution xlink:type="simple">IUCN</institution> (<year>2019</year>) Guidelines for Using the IUCN Red List Categories and Criteria. Version 14. Prepared by the Standards and Petitions Committee. <ext-link xlink:type="simple" ext-link-type="uri" xlink:href="http://cmsdocs.s3.amazonaws.com/RedListGuidelines.pdf">http://cmsdocs.s3.amazonaws.com/RedListGuidelines.pdf</ext-link> [accessed 27.01.2021]</mixed-citation></ref></ref-list></tp:taxon-treatment>
