# Supplementary material for: ﻿Two new species of Rubus L. (Rosaceae) from the western Andes of Ecuador
Source: PhytoKeys. 2021 Dec 20;187:141–59. doi: 10.3897/phytokeys.187.76963 (PMC8712496; doi:10.3897/phytokeys.187.76963)
Supplement: XML Treatment for Rubus longistipularis × Rubus boliviensis [file phytokeys.187.76963-treatment3.xml]

<!DOCTYPE tp:taxon-treatment
  PUBLIC "-//TaxonX//DTD Taxonomic Treatment Publishing DTD v0 20100105//EN" "tax-treatment-NSO.dtd">
<tp:taxon-treatment xmlns:tp="http://www.plazi.org/taxpub"><tp:treatment-meta><kwd-group><label>Taxon classification</label><kwd>
              <named-content content-type="kingdom">Plantae</named-content>
            </kwd><kwd>
              <named-content content-type="order">Rosales</named-content>
            </kwd><kwd>
              <named-content content-type="family">Rosaceae</named-content>
            </kwd></kwd-group><mixed-citation publication-type="journal"><person-group><name><surname>Espinel-Ortiz</surname><given-names>David A.</given-names></name><name><surname>Romoleroux</surname><given-names>Katya</given-names></name></person-group><article-title>﻿Two new species of <italic><tp:taxon-name><tp:taxon-name-part taxon-name-part-type="genus" reg="Rubus">Rubus</tp:taxon-name-part></tp:taxon-name></italic> L. (<tp:taxon-name><tp:taxon-name-part taxon-name-part-type="family">Rosaceae</tp:taxon-name-part></tp:taxon-name>) from the western Andes of Ecuador</article-title><source>PhytoKeys</source><day>20</day><month>12</month><year>2021</year><volume>187</volume><fpage>141</fpage><lpage>159</lpage><pub-id pub-id-type="doi">10.3897/phytokeys.187.76963</pub-id></mixed-citation></tp:treatment-meta><tp:nomenclature><tp:taxon-name>
            <object-id xmlns:xlink="http://www.w3.org/1999/xlink" content-type="arpha" xlink:type="simple">2869AA81-E196-59EB-BD65-FDFFB6F8BD1B</object-id>
            <tp:taxon-name-part taxon-name-part-type="specific">Rubus longistipularis × Rubus boliviensis</tp:taxon-name-part>
          </tp:taxon-name></tp:nomenclature><tp:treatment-sec sec-type="material" id="SECID0ELHAG"><title>Specimens examined.</title><p><bold>Ecuador. – Imbabura</bold>: Cotacachi, road Cuicocha-Apuela, Comuna Santa Rosa-Pucará, Apuela entrance, <named-content xmlns:xlink="http://www.w3.org/1999/xlink" content-type="dwc:verbatimCoordinates" xlink:type="simple"><named-content content-type="geo-json" specific-use="{&#34;type&#34;:&#34;Point&#34;,&#34;coordinates&#34;:[-78.498350,0.363767]}" id="NCID0EWHAG" xlink:type="simple">00°21.826'N, 78°29.901'W</named-content></named-content>, 1998 m, 28 Nov 2020, <italic>D. Espinel-Ortiz</italic>, <italic>M.P. Ortiz</italic>, <italic>M.A. Espinel-Ortiz y C. Castillo 260</italic> (QCA (QCA-243440, QCA-7010741 and QCA-7010742)). – <bold>Pichincha</bold>: Nono-Tandayapa road, between km 116–117, <named-content xmlns:xlink="http://www.w3.org/1999/xlink" content-type="dwc:verbatimCoordinates" xlink:type="simple"><named-content content-type="geo-json" specific-use="{&#34;type&#34;:&#34;Point&#34;,&#34;coordinates&#34;:[-78.642783,-0.029783]}" id="NCID0EGIAG" xlink:type="simple">00°01.787'S, 78°38.567'W</named-content></named-content>, 1950 m, 02 Aug 2021, <italic>D. Espinel-Ortiz</italic>, <italic>C. Restrepo &amp; A. Sanguano 286</italic> (HA, HUTI, QCA (QCA-243438 and QCA-7010738 to QCA-7010740)).</p></tp:treatment-sec><tp:treatment-sec sec-type="notes" id="SECID0EPIAG"><title>Notes.</title><p>The above specimens may be hybrids between <italic><tp:taxon-name><tp:taxon-name-part taxon-name-part-type="genus" reg="Rubus">Rubus</tp:taxon-name-part><tp:taxon-name-part taxon-name-part-type="species" reg="longistipularis">longistipularis</tp:taxon-name-part></tp:taxon-name></italic> and <italic><tp:taxon-name><tp:taxon-name-part taxon-name-part-type="genus" reg="Rubus">R.</tp:taxon-name-part><tp:taxon-name-part taxon-name-part-type="species" reg="boliviensis">boliviensis</tp:taxon-name-part></tp:taxon-name></italic>. Both samples were collected in places where both species coexist and showed mixed characteristics from both species. For instance, the stipules of samples D. Espinel-Ortiz et al. 260 and D. Espinel-Ortiz et al. 286 were shorter (10.8–18.2 mm) and narrower (0.7–1.7 mm) than those of <italic><tp:taxon-name><tp:taxon-name-part taxon-name-part-type="genus" reg="Rubus">R.</tp:taxon-name-part><tp:taxon-name-part taxon-name-part-type="species" reg="longistipularis">longistipularis</tp:taxon-name-part></tp:taxon-name></italic> (20.0–34.7 × 1.7–3.3 mm), but longer and wider if compared to those of <italic><tp:taxon-name><tp:taxon-name-part taxon-name-part-type="genus" reg="Rubus">R.</tp:taxon-name-part><tp:taxon-name-part taxon-name-part-type="species" reg="boliviensis">boliviensis</tp:taxon-name-part></tp:taxon-name></italic> (6.0–10.0 × 1.0–2.0 mm). Furthermore, both samples showed sparsely pilose to pilose leaf margins and deeply villous to slightly pannose leaf abaxial surface, whereas <italic><tp:taxon-name><tp:taxon-name-part taxon-name-part-type="genus" reg="Rubus">R.</tp:taxon-name-part><tp:taxon-name-part taxon-name-part-type="species" reg="longistipularis">longistipularis</tp:taxon-name-part></tp:taxon-name></italic> has tomentose leaf margins and pannose leaf abaxial surface, and <italic><tp:taxon-name><tp:taxon-name-part taxon-name-part-type="genus" reg="Rubus">R.</tp:taxon-name-part><tp:taxon-name-part taxon-name-part-type="species" reg="boliviensis">boliviensis</tp:taxon-name-part></tp:taxon-name></italic> has glabrous leaf margin and densely villous leaf abaxial surface. The prickles from both samples were from the base ⅓–⅔ sparsely villous and glabrous towards the apex, while that of <italic><tp:taxon-name><tp:taxon-name-part taxon-name-part-type="genus" reg="Rubus">R.</tp:taxon-name-part><tp:taxon-name-part taxon-name-part-type="species" reg="longistipularis">longistipularis</tp:taxon-name-part></tp:taxon-name></italic> is villous, and that of <italic><tp:taxon-name><tp:taxon-name-part taxon-name-part-type="genus" reg="Rubus">R.</tp:taxon-name-part><tp:taxon-name-part taxon-name-part-type="species" reg="boliviensis">boliviensis</tp:taxon-name-part></tp:taxon-name></italic> is from the base ⅓ sparsely pilose to glabrous. Finally, sample D. Espinel-Ortiz et al. 286 showed mainly 3–5-foliolate leaves, while <italic><tp:taxon-name><tp:taxon-name-part taxon-name-part-type="genus" reg="Rubus">R.</tp:taxon-name-part><tp:taxon-name-part taxon-name-part-type="species" reg="longistipularis">longistipularis</tp:taxon-name-part></tp:taxon-name></italic> has mainly trifoliate leaves and <italic><tp:taxon-name><tp:taxon-name-part taxon-name-part-type="genus" reg="Rubus">R.</tp:taxon-name-part><tp:taxon-name-part taxon-name-part-type="species" reg="boliviensis">boliviensis</tp:taxon-name-part></tp:taxon-name></italic> has 3–5-foliolate leaves.</p></tp:treatment-sec></tp:taxon-treatment>
